# Supplementary material for: Unveiling economic and humanistic burden of hematologic malignancies in Japan with personal health record data
Source: Sci Rep. 2026 Jan 27;16:6405. doi: 10.1038/s41598-026-36287-7 (PMC12909960; doi:10.1038/s41598-026-36287-7)
Supplement: Supplementary file 1 — Supplementary Material 1 [file 41598_2026_36287_MOESM1_ESM.xlsx]

## Sheet: Supp Table 1
Supplementary Table 1. List of diagnosis codes and patient numbers for hematologic malignancies of interest
Disease name	ICD-10 Codes	No. of patients (%) (n=122)
Diffuse large B-cell lymphoma (DLBCL)	C83.3, C84.6, C84.7, C85.2	12 (9.8%)
Mantle cell lymphoma (MCL)	C83.1	2 (1.6%)
Follicular lymphoma (FL)	C82	8 (6.6%)
Adult T-Cell leukemia lymphoma (ATLL)	C91.5	0 (0.0%)
Acute lymphoblastic leukemia (ALL)	C91.0	7 (5.7%)
Acute myeloid leukemia (AML)	C92.0	12 (9.8%)
Multiple myeloma (MM)	C90.0	17 (13.9%)
Myelodysplastic syndrome (MDS), unspecified	D46.9	14 (11.5%)
Small cell B-cell lymphoma	C83.0	3 (2.5%)
Other non-follicular lymphoma	C83.8	0 (0.0%)
B-cell lymphoma, unspecified	C85.1	5 (4.1%)
Non-Hodgkin lymphoma, unspecified	C85.9	69 (56.6%)
Extranodal marginal zone B-cell lymphoma of mucosa-associated lymphoid tissue [MALT-lyphoma]	C88.4	11 (9.0%)
Patients may be classified into multiple disease categories if they have confirmed diagnosis codes
for more than one malignancy.

## Sheet: Supp Table 2
Supplementary Table 2. Medical fee price index
Period	Medical treatment	Drug	Material	Compounding pharmacy fee
Apr 2008 - Mar 2010	1.073	0.906	0.9947	1.021
Apr 2010 - Mar 2012	1.055	0.918	0.996	1.0157
Apr 2012 - Mar 2014	1.039	0.929	0.9972	1.0111
Apr 2014 - Mar 2016	1.03	0.935	0.9977	1.0088
Apr 2016 - Mar 2018	1.024	0.946	0.9988	1.0071
Apr 2018 - Sep 2019	1.018	0.962	0.9997	1.0052
Oct 2019 - Mar 2020	1.013	0.967	0.9994	1.004
Apr 2020 - Mar 2022	1.008	0.977	0.9996	1.0024
Apr 2022 - Mar 2024	1.005	0.99	0.9998	1.0016
Apr 2024 - Current	1	1.000	1	1

## Sheet: Supp Table 3
Supplementary Table 3. Patient demographics and comorbidities : Age and CCI category
	Total	Active	Non-active	p-value1
	(n = 122)	(n = 61)	(n = 61)
Age category, n(%) :				0.473
18-24	0 (0.0%)	0 (0.0%)	0 (0.0%)
25-34	7 (5.7%)	5 (8.2%)	2 (3.3%)
35-44	16 (13.1%)	7 (11.5%)	9 (14.8%)
45-54	38 (31.1%)	19 (31.1%)	19 (31.1%)
55-64	53 (43.4%)	28 (45.9%)	25 (41.0%)
65-74	8 (6.6%)	2 (3.3%)	6 (9.8%)
75+	0 (0.0%)	0 (0.0%)	0 (0.0%)
CCI category, n(%) :				< 0.001*
0-2	74 (60.7%)	21 (34.4%)	53 (86.9%)
3	22 (18.0%)	18 (29.5%)	4 (6.6%)
4	10 (8.2%)	8 (13.1%)	2 (3.3%)
5+	16 (13.1%)	14 (23.0%)	2 (3.3%)
1 : t-test for continuous variables; Fisher's exact test for categorical variables
*p < 0.05 : statistical significance.

## Sheet: Supp Table 4
Supplementary Table 4. Patient demographics and comorbidities : Survey non-responders
	Total	Active	Non-active	p-value1
	(n = 1,910)	(n = 1,193)	(n = 717)
Age at index month (years) :				< 0.001*
Mean (SD)	51.7 (12.8)	53.3 (12.3)	49.1 (13.4)
Median (Q1, Q3)	54.0 (45.0, 61.0)	55.0 (47.0, 62.0)	51.0 (40.0, 59.0)
Min, Max	18.0, 75.0	18.0, 74.0	18.0, 75.0
Age category, n(%) :				< 0.001*
18-24	10 (0.5%)	4 (0.3%)	6 (0.8%)
25-34	226 (11.8%)	111 (9.3%)	115 (16.0%)
35-44	228 (11.9%)	123 (10.3%)	105 (14.6%)
45-54	544 (28.5%)	326 (27.3%)	218 (30.4%)
55-64	628 (32.9%)	430 (36.0%)	198 (27.6%)
65-74	271 (14.2%)	199 (16.7%)	72 (10.0%)
75+	3 (0.2%)	0 (0.0%)	3 (0.4%)
Gender, n(%) :				0.13
Male	1,000 (52.4%)	641 (53.7%)	359 (50.1%)
Female	910 (47.6%)	552 (46.3%)	358 (49.9%)
Comorbidities, n(%) :
Atrial fibrillation	49 (2.6%)	36 (3.0%)	13 (1.8%)	0.134
Chronic hepatitis	171 (9.0%)	148 (12.4%)	23 (3.2%)	< 0.001*
Coronary artery disease	25 (1.3%)	20 (1.7%)	5 (0.7%)	0.094
Congestive Heart failure	300 (15.7%)	247 (20.7%)	53 (7.4%)	< 0.001*
Kidney disease	139 (7.3%)	115 (9.6%)	24 (3.3%)	< 0.001*
Liver disease	433 (22.7%)	336 (28.2%)	97 (13.5%)	< 0.001*
Hypertension	585 (30.6%)	402 (33.7%)	183 (25.5%)	< 0.001*
CNS disease	12 (0.6%)	6 (0.5%)	6 (0.8%)	0.384
Lymph nodes enlarged	99 (5.2%)	90 (7.5%)	9 (1.3%)	< 0.001*
Hepatosplenomegaly	30 (1.6%)	28 (2.3%)	2 (0.3%)	< 0.001*
Myocardial infarction	23 (1.2%)	20 (1.7%)	3 (0.4%)	0.016*
Chronic pulmonary disease	357 (18.7%)	260 (21.8%)	97 (13.5%)	< 0.001*
Dementia	7 (0.4%)	4 (0.3%)	3 (0.4%)	1
Rheumatic disease	178 (9.3%)	122 (10.2%)	56 (7.8%)	0.088
Diabetes with complications	68 (3.6%)	51 (4.3%)	17 (2.4%)	0.030*
Paraplegia or hemiplegia	7 (0.4%)	3 (0.3%)	4 (0.6%)	0.436
History of other malignancy**	1,171 (61.3%)	1,085 (90.9%)	86 (12.0%)	< 0.001*
Myelodysplastic syndromes (MDS)	172 (9.0%)	172 (14.4%)	0 (0.0%)	< 0.001*
CCI score :				< 0.001*
Mean (SD)	2.7 (2.5)	3.7 (2.3)	1.1 (1.7)
Median (Q1, Q3)	2 (1, 4)	3 (2, 5)	0 (0, 2)
Min, Max	0, 15	0, 15	0, 11
CCI category, n(%) :				< 0.001*
0-2	1,036 (54.2%)	429 (36.0%)	607 (84.7%)
3	338 (17.7%)	285 (23.9%)	53 (7.4%)
4	183 (9.6%)	166 (13.9%)	17 (2.4%)
5+	353 (18.5%)	313 (26.2%)	40 (5.6%)
1 : t-test for continuous variables; Fisher's exact test for categorical variables
*p < 0.05 : statistical significance.
** Consistent with the CCI definition, including lymphoma and leukemia but not MDS or metastatic solid tumor

## Sheet: Supp Table 5
Supplementary Table 5. Patients with a diagnostic record of COVID-19
	Total	Active	Non-active
	(n = 122)	(n = 61)	(n = 61)
Patients with a diagnostic record of COVID-19, n(%) :
Within lookback period	2 (1.6%)	1 (1.6%)	1 (1.6%)
Any time during the enrollment period before and including the month of the 1st survey	4 (3.3%)	2 (3.3%)	2 (3.3%)

## Sheet: Supp Table 6
Supplementary Table 6. Total cost, direct medical cost, productivity loss (JPY)
	Total	Active	Non-active	p-value1
	(n = 122)	(n = 61)	(n = 61)
Total cost (JPY) :				0.040*
N Non-missing	99	52	47
Mean (SD)	1,670,624 (3,226,696)	2,285,083 (3,951,700)	990,797 (1,992,193)
Median (Q1, Q3)	516,050 (86,580, 1,917,874)	955,054 (218,091, 2,989,901)	233,605 (42,378, 1,089,166)
Min, Max	0, 20,771,557	31,633, 20,771,557	0, 11,141,223
Total direct medical cost** (JPY) :				0.13
N Non-missing	99	52	47
Mean (SD)	615,578 (1,747,859)	864,060 (2,032,194)	340,661 (1,335,207)
Median (Q1, Q3)	181,734 (50,127, 419,389)	239,023 (116,281, 570,537)	85,736 (26,729, 253,488)
Min, Max	0, 12,503,853	29,078, 12,503,853	0, 9,242,572
Work productivity loss - overall (JPY) :				0.095
N Non-missing	99	52	47
Mean (SD)	1,055,046 (2,367,864)	1,421,022 (3,008,380)	650,137 (1,261,693)
Median (Q1, Q3)	0 (0, 1,186,657)	504,329 (0, 1,708,787)	0 (0, 1,067,992)
Min, Max	0, 19,817,177	0, 19,817,177	0, 6,479,149
JPY amounts are in annualized units (JPY per year).
1 : t-test
*p < 0.05 : statistical significance.
**For patients who have non-missing values of work productivity loss.

## Sheet: Supp Table 7
Supplementary Table 7. WPAI and productivity loss (USD)
	Total	Active	Non-active	p-value1
	(n = 122)	(n = 61)	(n = 61)
Respondents in employment, n (%) :				0.602
N Non-missing	122	61	61
Employed	105 (86.1%)	54 (88.5%)	51 (83.6%)
Not employed	17 (13.9%)	7 (11.5%)	10 (16.4%)
Absenteeism (WPAI score) : 2				0.581
N Non-missing	98	51	47
Mean (SD)	4 (17)	4.9 (20.1)	3 (13)
Median (Q1, Q3)	0 (0, 0)	0 (0, 0)	0 (0, 0)
Min, Max	0, 100	0, 100	0, 86
Presenteeism (WPAI score) :				0.032*
N Non-missing	103	53	50
Mean (SD)	15.9 (24.8)	20.9 (27.9)	10.6 (19.8)
Median (Q1, Q3)	0 (0, 20)	10 (0, 30)	0 (0, 20)
Min, Max	0, 100	0, 100	0, 70
Work productivity loss - overall (WPAI score) :				0.062
N Non-missing	98	51	47
Mean (SD)	17 (26)	21.7 (28.6)	12 (22)
Median (Q1, Q3)	0 (0, 20)	10 (0, 40)	0 (0, 20)
Min, Max	0, 100	0, 100	0, 95.8
Work productivity loss - absenteeism (USD) : 2				0.41
N Non-missing	99	52	47
Mean (SD)	2,988.55 (16,713.02)	4,260.73 (22,160.38)	1,581.03 (6,838.77)
Median (Q1, Q3)	0.00 (0.00, 0.00)	0.00 (0.00, 0.00)	0.00 (0.00, 0.00)
Min, Max	0.00, 152,264.13	0.00, 152,264.13	0.00, 44,676.30
Work productivity loss - presenteeism (USD) :				0.048*
N Non-missing	99	52	47
Mean (SD)	5,117.84 (8,313.72)	6,657.61 (9,410.30)	3,414.25 (6,589.90)
Median (Q1, Q3)	0.00 (0.00, 8,023.50)	3,601.46 (0.00, 10,120.55)	0.00 (0.00, 5,105.86)
Min, Max	0.00, 41,029.26	0.00, 41,029.26	0.00, 26,805.78
Work productivity loss - overall (USD) :				0.095
N Non-missing	99	52	47
Mean (SD)	8,106.39 (18,193.35)	10,918.34 (23,114.72)	4,995.29 (9,694.15)
Median (Q1, Q3)	0.00 (0.00, 9,117.61)	3,874.99 (0.00, 13,129.36)	0.00 (0.00, 8,205.85)
Min, Max	0.00, 152,264.13	0.00, 152,264.13	0.00, 49,782.17
Activity impairment :				0.029*
N Non-missing	116	58	58
Mean (SD)	17.4 (26.4)	22.8 (29.8)	12.1 (21.4)
Median (Q1, Q3)	0 (0, 30)	5 (0, 50)	0 (0, 20)
Min, Max	0, 100	0, 100	0, 80
JPY amounts are in annualized units (JPY per year).
Work productivity loss is expressed in non-missing monetary quantity only when patients can have valid monetary conversion for all values of absenteeism, presenteeism, and overall productivity loss.
1 : t-test for continuous variables; Fisher's exact test for categorical variables
2 : 1 patient had a valid value for missed work hours due to health issues but a missing value for actual worked hours, making it possible to calculate the absenteeism cost but not the relative absenteeism score.
*p < 0.05 : statistical significance.

## Sheet: Supp Table 8
Supplementary Table 8. WPAI and productivity loss (JPY)
	Total	Active	Non-active	p-value1
	(n = 122)	(n = 61)	(n = 61)
Respondents in employment, n (%) :				0.602
N Non-missing	122	61	61
Employed	105 (86.1%)	54 (88.5%)	51 (83.6%)
Not employed	17 (13.9%)	7 (11.5%)	10 (16.4%)
Absenteeism (WPAI score) : 2				0.581
N Non-missing	98	51	47
Mean (SD)	4 (17)	4.9 (20.1)	3 (13)
Median (Q1, Q3)	0 (0, 0)	0 (0, 0)	0 (0, 0)
Min, Max	0, 100	0, 100	0, 86
Presenteeism (WPAI score) :				0.032*
N Non-missing	103	53	50
Mean (SD)	15.9 (24.8)	20.9 (27.9)	10.6 (19.8)
Median (Q1, Q3)	0 (0, 20)	10 (0, 30)	0 (0, 20)
Min, Max	0, 100	0, 100	0, 70
Work productivity loss - overall (WPAI score) :				0.062
N Non-missing	98	51	47
Mean (SD)	17 (26)	21.7 (28.6)	12 (22)
Median (Q1, Q3)	0 (0, 20)	10 (0, 40)	0 (0, 20)
Min, Max	0, 100	0, 100	0, 95.8
Work productivity loss - absenteeism (JPY) : 2				0.41
N Non-missing	99	52	47
Mean (SD)	388,960 (2,175,199)	554,534 (2,884,173)	205,771 (890,066)
Median (Q1, Q3)	0 (0, 0)	0 (0, 0)	0 (0, 0)
Min, Max	0, 19,817,177	0, 19,817,177	0, 5,814,621
Work productivity loss - presenteeism (JPY) :				0.048*
N Non-missing	99	52	47
Mean (SD)	666,086 (1,082,031)	866,488 (1,224,751)	444,365 (857,675)
Median (Q1, Q3)	0 (0, 1,044,258)	468,730 (0, 1,317,190)	0 (0, 664,528)
Min, Max	0, 5,339,958	0, 5,339,958	0, 3,488,772
Work productivity loss - overall (JPY) :				0.095
N Non-missing	99	52	47
Mean (SD)	1,055,046 (2,367,864)	1,421,022 (3,008,380)	650,137 (1,261,693)
Median (Q1, Q3)	0 (0, 1,186,657)	504,329 (0, 1,708,787)	0 (0, 1,067,992)
Min, Max	0, 19,817,177	0, 19,817,177	0, 6,479,149
Activity impairment :				0.029*
N Non-missing	116	58	58
Mean (SD)	17.4 (26.4)	22.8 (29.8)	12.1 (21.4)
Median (Q1, Q3)	0 (0, 30)	5 (0, 50)	0 (0, 20)
Min, Max	0, 100	0, 100	0, 80
JPY amounts are in annualized units (JPY per year).
Work productivity loss is expressed in non-missing monetary quantity only when patients can have valid monetary conversion for all values of absenteeism, presenteeism, and overall productivity loss.
1 : t-test for continuous variables; Fisher's exact test for categorical variables
2 : 1 patient had a valid value for missed work hours due to health issues but a missing value for actual worked hours, making it possible to calculate the absenteeism cost but not the relative absenteeism score.
*p < 0.05 : statistical significance.

## Sheet: Supp Table 9A
Supplementary Table 9A. Analysis of productivity loss with overall impairment score from WPAI by a fractional regression model
Variable	Parameter	p-value	95%CI		Marginal Effect
			Lower limit	Upper limit
Age	-0.068	0.001*	-0.106	-0.031	-0.858
Gender (reference : female)	-0.426	0.26	-1.207	0.354	-5.572
CCI	0.112	0.115	-0.105	0.313	1.42
Recent disease activity (reference : active)	-0.52	0.204	-1.361	0.284	-6.537
*p < 0.05 : statistical significance.
Marginal effects are expressed as percentages.

## Sheet: Supp Table 9B
Supplementary Table 9B. Analysis of productivity loss with overall impairment score from WPAI by a fractional regression model : Sensitivity analysis with imputation of missing data
Variable	Parameter	p-value	95%CI		Marginal Effect
			Lower limit	Upper limit
Age	-0.064	0.001*	-0.1	-0.029	-0.799
Gender (reference : female)	-0.53	0.148	-1.292	0.224	-6.882
CCI	0.123	0.081	-0.091	0.322	1.542
Recent disease activity (reference : active)	-0.424	0.283	-1.244	0.364	-5.274
*p < 0.05 : statistical significance.
Marginal effects are expressed as percentages.

[truncated: 17 more sheets: Supp Table 10, Supp Table 11, Supp Table 12A, Supp Table 12B, Supp Table 13, Supp Table 14A, Supp Table 14B, Supp Table 15, Supp Table 16A, Supp Table 16B, Supp Table 17A, Supp Table 17B, Supp Table 18, Supp Table 19A, Supp Table 19B, Supp Fig 1A, Supp Fig 1B]
